# Supplementary material for: Metabolism of β-mannans by representative, understudied Bacillota species from the human colon
Source: FEMS Microbiol Ecol. 2026 Jun 12;102(7):fiag063. doi: 10.1093/femsec/fiag063 (PMC13278490; doi:10.1093/femsec/fiag063)
Supplement: fiag063_Supplemental_Files [file fiag063_supplemental_files.zip]

Archive with 2 entries (2 files):
- Figure_S1.pdf
- Supplementary_table (1).docx
